# Supplementary material for: 12-(4-Chloro­phen­yl)-7-methyl-10-phenyl-3,4,5,6,8,10-hexa­aza­tricyclo­[7.3.0.02,6]dodeca-1(9),2,4,7,11-penta­ene
Source: Acta Crystallogr Sect E Struct Rep Online. 2010 Nov 27;66(Pt 12):o3305. doi: 10.1107/S1600536810048373 (PMC3011633; doi:10.1107/S1600536810048373)
Supplement: Supplementary file 2 [file e-66-o3305-Isup2.hkl]

#
# h,k,l, Fc-squared, Fo-squared, sigma(Fo-squared) and status flag
#
data_I
_shelx_title ' r7 in space group P212121'
_shelx_refln_list_code          4
_shelx_F_calc_maximum      259.64
_exptl_crystal_F_000       744.00
_reflns_d_resolution_high  0.8410
 
loop_
 _symmetry_equiv_pos_as_xyz
 'x, y, z'
 '-x+1/2, -y, z+1/2'
 'x+1/2, -y+1/2, -z'
 '-x, y+1/2, -z+1/2'
 
_cell_length_a     6.9459
_cell_length_b     9.7010
_cell_length_c    24.0382
_cell_angle_alpha  90.000
_cell_angle_beta   90.000
_cell_angle_gamma  90.000
 
_shelx_F_squared_multiplier     1.000
 
loop_
 _refln_index_h
 _refln_index_k
 _refln_index_l
 _refln_F_squared_calc
 _refln_F_squared_meas
 _refln_F_squared_sigma
 _refln_observed_status
   2   0   0    67412.22    65548.52    926.48 o
   4   0   0     2265.31     2391.64     84.27 o
   6   0   0     3904.69     3555.71    128.43 o
   8   0   0      986.09      918.17     69.77 o
   1   1   0     1393.15     1314.51     13.83 o
   2   1   0      605.33      558.88      7.99 o
   3   1   0      971.16      957.98     21.00 o
   4   1   0     1865.80     1940.52     51.64 o
   5   1   0       15.85        9.83      8.18 o
   6   1   0     1539.61     1531.13     53.40 o
   7   1   0        2.49       -0.92      9.37 o
   8   1   0       98.78       89.35     20.09 o
   0   2   0    25138.62    24119.28    342.56 o
   1   2   0     7328.94     7083.79     90.78 o
   2   2   0     5102.87     4933.79     54.39 o
   3   2   0     1354.36     1339.76     19.33 o
   4   2   0       41.95       44.24      7.98 o
   5   2   0      567.72      558.75     23.15 o
   6   2   0      390.18      412.29     29.04 o
   7   2   0       32.52       24.09     11.67 o
   8   2   0       90.27       53.67     24.01 o
   1   3   0     5468.12     5120.45     68.94 o
   2   3   0      696.24      658.59     13.36 o
   3   3   0     1722.61     1643.21     25.86 o
   4   3   0       68.09       89.05      8.74 o
   5   3   0      471.85      483.29     26.99 o
   6   3   0      195.84      187.56     27.47 o
   7   3   0      345.26      412.10     46.56 o
   0   4   0     2094.26     2201.29     52.05 o
   1   4   0     2772.68     2936.40     53.18 o
   2   4   0        1.19       -0.28      2.48 o
   3   4   0        2.10        7.44      3.39 o
   4   4   0      442.48      469.14     16.10 o
   5   4   0      125.38      133.23     17.45 o
   6   4   0        4.96        0.91      7.71 o
   7   4   0       11.80       -5.72     11.44 o
   1   5   0      168.11      152.08     15.45 o
   2   5   0     1568.30     1525.29    142.51 o
   3   5   0        0.80       -0.94      3.60 o
   4   5   0       59.92       71.80      7.29 o
   5   5   0      312.84      284.30     23.67 o
   6   5   0       74.49       62.18     14.44 o
   7   5   0      161.94      174.33     24.64 o
   0   6   0       31.43       28.67     12.90 o
   1   6   0     4478.95     4712.66     84.71 o
   2   6   0        5.80        0.55      5.11 o
   3   6   0        1.47        3.94      4.38 o
   4   6   0       41.51       41.11     15.66 o
   5   6   0      373.59      363.00     15.71 o
   6   6   0       37.54       31.75     19.72 o
   7   6   0       83.03       42.38     21.78 o
   1   7   0      433.37      423.10     29.70 o
   2   7   0        2.49        6.42      7.00 o
   3   7   0      635.54      627.27     22.52 o
   4   7   0        2.67        0.28      6.02 o
   5   7   0       16.76       16.07      7.83 o
   6   7   0        3.26       15.06     11.33 o
   0   8   0      179.19      154.04     27.60 o
   1   8   0        9.79        8.50     10.16 o
   2   8   0      247.88      245.24     22.97 o
   3   8   0       16.96       20.24     10.98 o
   4   8   0       21.82       33.81     19.52 o
   5   8   0        3.69        5.62      9.54 o
   1   9   0       35.31       23.44     12.55 o
   2   9   0      962.59      979.04     54.54 o
   3   9   0       89.74      102.28     18.49 o
   4   9   0      761.83      734.98     38.18 o
   5   9   0       36.37       44.06     14.45 o
   0  10   0       54.05       46.82     24.54 o
   1  10   0       51.71       68.83     18.10 o
   2  10   0        3.24        0.00     15.83 o
   3  10   0       14.25       22.08     14.35 o
   4  10   0       39.26       36.04     15.36 o
   1  11   0        3.94        2.89     14.72 o
   2  11   0       13.74        2.59     21.28 o
   1   0   1      122.25      100.72      4.81 o
   2   0   1    48678.07    48537.47    713.72 o
   3   0   1      275.52      250.60      8.78 o
   4   0   1    19272.59    19435.39    341.06 o
   5   0   1     1445.71     1352.32     84.37 o
   6   0   1     2630.09     2770.81     77.11 o
   7   0   1       87.89       46.12     14.72 o
   8   0   1        7.38       -0.20     11.89 o
   0   1   1     4677.49     2250.08     34.99 o
   1   1   1     1609.62     1657.66     12.26 o
   2   1   1    12518.26    12424.57     83.65 o
   3   1   1     2017.14     1960.34     20.33 o
   4   1   1     1376.49     1293.64     48.28 o
   5   1   1       18.31       26.10      6.88 o
   6   1   1      459.16      491.28     23.77 o
   7   1   1      146.24      150.12     15.13 o
   8   1   1      544.00      541.52     28.87 o
   0   2   1      263.21      253.25      6.46 o
   1   2   1     1162.23     1049.34     11.77 o
   2   2   1     2091.40     2025.84     17.16 o
   3   2   1      198.18      198.33      4.40 o
   4   2   1     2704.38     2640.86     37.87 o
   5   2   1       67.98       59.17      6.91 o
   6   2   1      658.88      655.41     23.86 o
   7   2   1       50.30       27.91     10.38 o
   8   2   1       57.22       72.52     18.32 o
   0   3   1       12.04       15.93      3.77 o
   1   3   1       14.26       10.71      2.43 o
   2   3   1      266.91      251.49      5.90 o
   3   3   1      232.13      233.23      8.11 o
   4   3   1      277.64      262.69      9.41 o
   5   3   1       77.04       68.84      9.25 o
   6   3   1       32.97       22.58      7.63 o
   7   3   1      136.90      120.44     20.55 o
   0   4   1       57.11       50.94      8.40 o
   1   4   1     3530.29     3584.77     44.11 o
   2   4   1      107.46      110.27      4.26 o
   3   4   1      422.91      409.20      9.70 o
   4   4   1       90.18       92.54      5.05 o
   5   4   1     1022.58     1000.45     28.65 o
   6   4   1       93.42       92.54     11.24 o
   7   4   1       32.43       28.57      9.91 o
   0   5   1      148.72      192.38     14.84 o
   1   5   1     1110.26     1240.98     21.68 o
   2   5   1      186.27      194.72     14.81 o
   3   5   1      646.60      618.28     11.20 o
   4   5   1      188.90      183.03      7.28 o
   5   5   1       12.73        3.32      5.66 o
   6   5   1        9.34       14.65      6.79 o
   7   5   1      169.76      196.56     17.80 o
   0   6   1      625.82      612.76     27.63 o
   1   6   1      512.35      551.43     16.23 o
   2   6   1      107.32       95.82      7.45 o
   3   6   1      692.55      720.10     13.26 o
   4   6   1      380.38      371.63     11.57 o
   5   6   1      195.39      215.87      8.91 o
   6   6   1      106.30      110.29     15.23 o
   7   6   1       10.77       -1.11      7.63 o
   0   7   1        0.23       -3.36      7.01 o
   1   7   1      350.06      372.53     17.20 o
   2   7   1      112.99       88.42      9.11 o
   3   7   1       61.39       52.90      5.61 o
   4   7   1       12.08       14.17      4.63 o
   5   7   1       14.96       12.51      4.84 o
   6   7   1      145.75      143.98     15.44 o
   0   8   1      116.27       87.39     22.41 o
   1   8   1      145.69      166.75     13.74 o
   2   8   1      373.72      382.99     22.28 o
   3   8   1       76.29       89.62     14.25 o
   4   8   1      538.63      553.54     20.09 o
   5   8   1      129.06      115.07     13.10 o
   0   9   1      699.55      669.45     37.71 o
   1   9   1      140.40      131.65     16.89 o
   2   9   1      372.50      344.00     20.47 o
   3   9   1        8.59       13.88      7.18 o
   4   9   1       16.33        8.50      7.08 o
   5   9   1       88.65      104.60     13.37 o
   0  10   1        7.70       15.29     14.51 o
   1  10   1       19.81       15.34      9.77 o
   2  10   1       20.40       21.44     14.14 o
   3  10   1       12.74       12.35      7.81 o
   4  10   1       90.46       76.58     11.44 o
   0  11   1       12.32        9.49     15.03 o
   1  11   1       46.87       51.77     13.30 o
   2  11   1      163.56      177.08     46.76 o
   1   0   2       52.15       58.10      2.25 o
   2   0   2    11011.54    11569.95    111.59 o
   3   0   2      589.11      592.15     17.23 o
   4   0   2     1705.89     1804.64     47.07 o
   5   0   2      117.79      115.20     15.24 o
   6   0   2      551.62      538.12     31.45 o
   7   0   2      551.06      515.22     69.00 o
   8   0   2     1221.28     1272.41    119.19 o
   0   1   2      189.35      154.60      3.90 o
   1   1   2     2015.32     1963.38     15.42 o
   2   1   2     7584.01     7592.94     52.49 o
   3   1   2     1426.45     1482.13     15.85 o
   4   1   2     1293.26     1372.87     30.65 o
   5   1   2      203.42      190.43     13.06 o
   6   1   2      503.49      523.84     22.08 o
   7   1   2       74.58       76.88     16.02 o
   8   1   2       57.22       53.44     12.14 o
   0   2   2     2360.87     2357.80     30.55 o
   1   2   2     5268.06     5264.50     41.60 o
   2   2   2     1078.32     1091.27     10.63 o
   3   2   2      403.98      441.02      6.91 o
   4   2   2       76.32       72.87      6.07 o
   5   2   2      148.60      124.72     11.36 o
   6   2   2       90.57       94.47     16.07 o
   7   2   2       58.46       48.86     17.02 o
   8   2   2       84.52      102.58     17.27 o
   0   3   2      813.94      801.98     14.93 o
   1   3   2     2990.19     2972.34     28.84 o
   2   3   2     1249.60     1243.13     15.32 o
   3   3   2      983.19      989.83     11.31 o
   4   3   2      109.41      115.33      6.79 o
   5   3   2      101.33       88.76     14.76 o
   6   3   2       19.00       15.92      8.93 o
   7   3   2       70.61       59.35     27.10 o
   0   4   2     2600.38     2519.23     38.04 o
   1   4   2       28.26       23.51      3.53 o
   2   4   2      557.39      540.33      9.25 o
   3   4   2      596.57      594.13     12.10 o
   4   4   2      217.36      254.56      7.52 o
   5   4   2      397.56      357.22     17.95 o
   6   4   2       16.47       10.13      6.84 o
   7   4   2       10.40        5.71      8.06 o
   0   5   2      296.83      314.09     18.30 o
   1   5   2      763.41      799.30     16.64 o
   2   5   2     1387.98     1319.12     26.96 o
   3   5   2     1414.25     1464.05     19.97 o
   4   5   2       25.67       26.41      3.79 o
   5   5   2      221.13      231.71     15.35 o
   6   5   2      100.42       82.92     11.37 o
   7   5   2        5.01        5.36      8.40 o
   0   6   2      665.73      673.84     29.09 o
   1   6   2       25.40       30.32      5.34 o
   2   6   2      108.07      102.71      7.49 o
   3   6   2      139.40      157.63      7.63 o
   4   6   2      165.43      169.39      8.84 o
   5   6   2       42.36       32.31      5.79 o
   6   6   2        1.00        3.11      6.54 o
   7   6   2       91.05       82.57     13.26 o
   0   7   2      337.13      383.73     71.43 o
   1   7   2      212.17      214.44     13.75 o
   2   7   2      124.13      143.13      9.51 o
   3   7   2       13.91       15.01      4.23 o
   4   7   2        4.07        4.69      4.21 o
   5   7   2       47.26       47.51      6.75 o
   6   7   2       33.79       38.77      9.64 o
   0   8   2     1697.20     1795.67     58.74 o
   1   8   2      142.45      157.23     13.67 o
   2   8   2      550.83      511.62     21.66 o
   3   8   2      102.60      118.29     10.89 o
   4   8   2        7.55       10.45      5.80 o
   5   8   2       67.75       65.00     10.60 o
   0   9   2        0.64        4.69     11.05 o
   1   9   2      156.79      155.03     15.05 o
   2   9   2       13.98        2.74      8.04 o
   3   9   2      141.45      146.85     12.76 o
   4   9   2       91.42       81.83     10.28 o
   5   9   2       37.73       49.69     10.54 o
   0  10   2       57.80       34.49     16.58 o
   1  10   2       28.91       37.74     11.76 o
   2  10   2       58.00       36.85     15.01 o
   3  10   2        1.39       -7.75      6.33 o
   4  10   2       71.30       54.21      9.53 o
   0  11   2        2.44       19.80     22.21 o
   1  11   2       69.99       53.07     13.62 o
   2  11   2       13.06       19.62     15.63 o
   1   0   3     1850.90     1769.35     20.76 o
   2   0   3      338.14      382.55      9.27 o
   3   0   3       47.25       48.03      4.83 o
   4   0   3     1566.65     1750.02     38.39 o
   5   0   3      131.75      157.02     14.06 o
   6   0   3      248.58      294.32     58.93 o
   7   0   3       64.57       54.96     22.21 o
   8   0   3        3.05       27.60     15.07 o
   0   1   3     7195.92     7160.28     90.89 o
   1   1   3     9804.40     9915.92     83.29 o
   2   1   3      946.40      923.86      8.68 o
   3   1   3      155.51      147.72      4.19 o
   4   1   3      112.71      129.58      8.75 o
   5   1   3      454.83      470.39     14.46 o
   6   1   3       47.73       33.63      8.37 o
   7   1   3      109.43      146.77     15.03 o
   8   1   3       37.51       16.91     12.72 o
   0   2   3      142.48      142.11      5.28 o
   1   2   3     1123.66     1104.21     12.40 o
   2   2   3     1156.45     1170.78     11.37 o
   3   2   3       69.46       82.41      3.05 o
   4   2   3      552.92      540.93     12.53 o
   5   2   3      137.67      126.04      9.30 o
   6   2   3      136.44      128.60     14.77 o
   7   2   3        7.88        4.63      8.13 o
   8   2   3        3.06        2.37     11.26 o
   0   3   3       80.92       84.56      5.13 o
   1   3   3     1162.27     1134.07     14.92 o
   2   3   3       50.67       46.45      2.65 o
   3   3   3      649.36      654.23      8.83 o
   4   3   3       10.90       15.15      3.02 o
   5   3   3        3.72       -1.80      4.30 o
   6   3   3       54.94       53.67      9.21 o
   7   3   3       16.87       -4.39      8.29 o
   0   4   3      319.84      389.77     14.51 o
   1   4   3      141.75      163.06      5.95 o
   2   4   3      624.55      663.73     12.98 o
   3   4   3     1062.42     1091.51     13.61 o
   4   4   3       11.42        7.17      2.50 o
   5   4   3      274.26      277.41     16.27 o
   6   4   3       48.85       30.12      7.81 o
   7   4   3       13.69       -4.26     11.77 o
   0   5   3      610.87      607.27     22.07 o
   1   5   3      906.21     1040.71     21.00 o
   2   5   3      172.97      160.58      6.92 o
   3   5   3      315.26      309.95      8.69 o
   4   5   3       31.84       25.01      3.83 o
   5   5   3       30.02       27.29      7.37 o
   6   5   3       86.07       88.26     12.32 o
   7   5   3      120.76      126.57     15.40 o
   0   6   3      110.04       89.52     12.56 o
   1   6   3       36.86       31.17      5.95 o
   2   6   3      128.90      140.92      7.90 o
   3   6   3      344.07      326.15     11.25 o
   4   6   3      331.75      308.32     12.57 o
   5   6   3      156.94      158.91      8.37 o
   6   6   3        2.24        4.71      6.23 o
   7   6   3        6.26        5.71      7.87 o
   0   7   3       66.11       49.65     11.75 o
   1   7   3      113.88      120.58     11.45 o
   2   7   3      330.74      307.09     12.85 o
   3   7   3      180.84      170.65     14.46 o
   4   7   3       52.56       50.79      6.25 o
   5   7   3       54.40       63.47      9.66 o
   6   7   3       24.71       19.33      7.77 o
   0   8   3       19.14        5.48     28.67 o
   1   8   3      137.50      115.05     16.37 o
   2   8   3       51.02       51.36     10.91 o
   3   8   3      299.59      293.95     16.81 o
   4   8   3      145.67      158.29     12.89 o
   5   8   3       46.59       37.30      8.95 o
   0   9   3      133.80      123.63     19.77 o
   1   9   3      418.31      427.79     22.20 o
   2   9   3       18.94       21.90      9.38 o
   3   9   3      377.17      405.36     23.84 o
   4   9   3       76.16       78.54     10.15 o
   5   9   3      112.38       99.41     16.59 o
   0  10   3      252.02      250.91     28.97 o
   1  10   3       30.16       27.41     10.77 o
   2  10   3       75.19       93.67     19.54 o
   3  10   3       44.45       50.55     10.57 o
   4  10   3       39.24       48.06      9.37 o
   0  11   3       69.30       57.37     19.94 o
   1  11   3       30.94       37.67     13.85 o
   2  11   3      114.51      109.71     22.68 o
   0   0   4     1785.32     1796.44     52.21 o
   1   0   4      171.69      169.29      4.41 o
   2   0   4      642.95      644.19     11.34 o
   3   0   4     1274.81     1391.09     22.64 o
   4   0   4      130.08      130.78     17.06 o
   5   0   4      281.15      279.34     18.89 o
   6   0   4       39.90       70.70     30.16 o
   7   0   4        1.84       -3.26      9.05 o
   8   0   4        4.02        7.66     16.63 o
   0   1   4       49.83       38.05      3.63 o
   1   1   4     2291.96     2290.38     20.56 o
   2   1   4      885.76      912.50      9.34 o
   3   1   4       30.87       42.50      3.13 o
   4   1   4      297.03      310.29      9.87 o
   5   1   4      119.67      132.27      8.78 o
   6   1   4       29.29       35.61      8.11 o
   7   1   4       90.65       95.48     14.99 o
   8   1   4        8.89        3.31     19.79 o
   0   2   4       50.18       46.81      5.87 o
   1   2   4     3006.13     2727.97     24.70 o
   2   2   4      467.75      462.88      6.94 o
   3   2   4       64.54       68.47      2.61 o
   4   2   4       11.90       10.48      3.39 o
   5   2   4      165.27      176.82      9.91 o
   6   2   4        9.13        5.34      6.16 o
   7   2   4       35.16       20.72      9.55 o
   8   2   4       16.23       -4.84      8.62 o
   0   3   4       48.03       32.91      4.07 o
   1   3   4      429.06      401.97      8.53 o
   2   3   4      110.37      107.25      3.87 o
   3   3   4      387.81      366.81      6.85 o
   4   3   4      226.36      223.26      6.33 o
   5   3   4        5.63        6.03      3.94 o
   6   3   4       49.71       45.39      8.79 o
   7   3   4        0.61       -4.77      7.05 o
   0   4   4     1435.00     1361.21     23.63 o
   1   4   4      472.06      480.68      9.82 o
   2   4   4     1169.49     1231.39     19.00 o
   3   4   4      184.94      187.57      5.65 o
   4   4   4      194.47      209.99      6.46 o
   5   4   4       53.35       52.98      8.42 o
   6   4   4       32.66       40.33     14.26 o
   7   4   4       20.68        4.77      8.30 o
   0   5   4       11.01        2.91      4.58 o
   1   5   4      139.32      155.45      6.74 o
   2   5   4      375.04      330.63      9.01 o
   3   5   4      193.09      198.99      7.24 o
   4   5   4       63.62       60.54      4.68 o
   5   5   4       72.13       69.26      9.44 o
   6   5   4      134.88      111.09     12.95 o
   7   5   4       73.26       56.85     13.50 o
   0   6   4       99.85       93.31     19.35 o
   1   6   4      920.74      873.52     17.84 o
   2   6   4      248.26      234.31      9.01 o
   3   6   4      210.65      203.89      8.13 o
   4   6   4       81.46       68.43      6.23 o
   5   6   4       52.56       71.57      9.96 o
   6   6   4        6.20       11.37      7.88 o
   0   7   4      253.95      261.21     21.54 o
   1   7   4      283.47      280.26     15.47 o
   2   7   4      377.23      372.04     12.78 o
   3   7   4       76.30       68.80      6.47 o
   4   7   4      302.80      305.59     14.98 o
   5   7   4      121.67      126.64      9.00 o
   6   7   4        6.38        5.05      7.03 o
   0   8   4       13.68        6.23     10.24 o
   1   8   4      968.26      926.18     28.87 o
   2   8   4       49.22       35.29      9.03 o
   3   8   4      602.24      616.34     22.81 o
   4   8   4       71.48       71.76      9.52 o
   5   8   4      296.22      288.13     16.52 o
   0   9   4      190.42      163.17     22.06 o
   1   9   4       27.38       30.19      9.30 o
   2   9   4      136.72      119.27     14.13 o
   3   9   4      164.20      156.11     14.48 o
   4   9   4        1.20        1.51      5.65 o
   5   9   4       45.42       42.23      8.97 o
   0  10   4      654.12      649.65     40.98 o
   1  10   4      316.27      350.80     22.61 o
   2  10   4      122.57      102.64     20.93 o
   3  10   4       31.27       12.89      8.52 o
   0  11   4        2.72        1.46     15.61 o
   1  11   4       62.09       70.81     14.96 o
   2  11   4        6.10       -5.83     30.79 o
   1   0   5      593.13      593.83      9.57 o
   2   0   5      255.05      235.52      7.01 o
   3   0   5     1308.31     1437.56     22.48 o
   4   0   5       78.41       75.63      8.83 o
   5   0   5      276.76      264.97     17.25 o
   6   0   5        8.45        6.28      8.42 o
   7   0   5       10.62       16.40     16.33 o
   8   0   5        2.14       16.68     15.26 o
   0   1   5      815.60      841.90     22.03 o
   1   1   5     1836.63     1745.06     17.39 o
   2   1   5       87.81       85.07      4.10 o
   3   1   5     1123.88     1140.79     13.41 o
   4   1   5      424.91      441.05     13.24 o
   5   1   5       36.55       43.62      6.60 o
   6   1   5      139.31      182.98     12.93 o
   7   1   5        8.01        9.13      8.57 o
   8   1   5        0.07       12.13     10.50 o
   0   2   5     2566.35     2478.77     42.79 o
   1   2   5      868.40      892.35     10.68 o
   2   2   5      182.38      199.54      5.39 o
   3   2   5      131.08      131.95      3.69 o
   4   2   5      479.87      447.89     12.49 o
   5   2   5       25.26       27.90      5.53 o
   6   2   5       44.04       39.46      6.56 o
   7   2   5        8.94       21.89      9.57 o
   8   2   5        3.99        4.42     10.25 o
   0   3   5      223.26      247.57      9.21 o
   1   3   5     2085.10     1999.16     21.30 o
   2   3   5      774.47      722.38     10.19 o
   3   3   5     1058.84     1033.48     11.10 o
   4   3   5       22.74       28.73      4.21 o
   5   3   5      158.05      160.43     13.61 o
   6   3   5      235.09      226.83     16.66 o
   7   3   5       22.42       25.48      8.79 o
   0   4   5     1926.26     2061.65     41.40 o
   1   4   5       68.88       63.13      4.72 o
   2   4   5      441.38      469.62     10.02 o
   3   4   5      789.12      754.29     12.10 o
   4   4   5       70.30       71.93      4.23 o
   5   4   5      179.03      185.33     11.70 o
   6   4   5      144.10      127.53     15.21 o
   7   4   5        8.34       10.95     10.15 o
   0   5   5      361.92      393.77     21.99 o
   1   5   5      121.80      128.91      6.42 o
   2   5   5      711.44      716.06     13.79 o
   3   5   5       63.80       61.76      4.86 o
   4   5   5       31.51       36.82      3.58 o
   5   5   5      144.21      119.77     11.00 o
   6   5   5       77.08       68.46     10.69 o
   7   5   5       22.52       21.27     10.19 o
   0   6   5     3098.50     2990.64     59.89 o
   1   6   5      181.81      192.19      9.64 o
   2   6   5       92.11       90.05      6.12 o
   3   6   5        7.60        5.33      3.49 o
   4   6   5      846.34      833.78     16.83 o
   5   6   5       97.99       96.79      6.56 o
   6   6   5      218.15      212.65     20.17 o
   0   7   5       11.66        8.41      6.92 o
   1   7   5      342.90      378.57     30.68 o
   2   7   5      544.03      524.45     14.84 o
   3   7   5       70.89       81.61      8.17 o
   4   7   5       97.05      100.55      9.78 o
   5   7   5      197.48      190.57      9.81 o
   6   7   5       59.12       57.56     10.92 o
   0   8   5      613.03      685.76     35.13 o
   1   8   5     1156.73     1159.17     37.55 o
   2   8   5      548.16      573.76     22.63 o
   3   8   5      372.08      399.76     19.10 o
   4   8   5      227.87      218.90     14.37 o
   5   8   5      457.39      471.27     20.26 o
   0   9   5       86.90      103.73     18.69 o
   1   9   5      173.76      169.37     16.19 o
   2   9   5      188.74      206.25     16.89 o
   3   9   5      288.34      296.13     18.20 o
   4   9   5       38.48       45.76      8.58 o
   0  10   5       14.70       13.09     13.91 o
   1  10   5        8.49       -2.56      8.67 o
   2  10   5      112.04       95.90     32.92 o
   3  10   5       11.16        8.36      7.76 o
   0  11   5        7.45       20.55     17.34 o
   1  11   5       43.27       56.23     14.08 o
   2  11   5       97.29       81.02     28.30 o
   0   0   6     1238.67     1213.01     41.24 o
   1   0   6      389.88      357.10      8.17 o
   2   0   6      718.45      722.45     14.71 o
   3   0   6      326.08      368.07      8.46 o
   4   0   6       10.53        5.27      5.36 o
   5   0   6       35.50       47.68     11.43 o
   6   0   6       16.91       13.05      7.85 o
   7   0   6        0.31       11.12      9.93 o
   8   0   6       32.64       38.24     21.42 o
   0   1   6     4302.02     4193.92     66.52 o
   1   1   6      453.39      445.73      7.16 o
   2   1   6      796.58      780.45      8.89 o
   3   1   6      583.78      573.19      8.05 o
   4   1   6       69.99       79.78      5.61 o
   5   1   6       11.81        4.60      4.34 o
   6   1   6      130.40      130.43     13.81 o
   7   1   6       74.67       97.14     14.63 o
   8   1   6       28.91       38.08     22.49 o
   0   2   6      627.02      608.06     16.20 o
   1   2   6     5598.13     5511.98     48.58 o
   2   2   6      131.98      125.72      4.10 o
   3   2   6      620.26      680.53      9.96 o
   4   2   6       40.91       44.39      3.54 o
   5   2   6      516.46      508.55     15.10 o
   6   2   6       38.47       35.81      6.51 o
   7   2   6       21.24       17.81      9.35 o
   0   3   6     1610.21     1825.77     31.33 o
   1   3   6      385.73      379.69      7.41 o
   2   3   6      638.87      715.78     12.26 o
   3   3   6      183.22      163.80      4.47 o
   4   3   6       19.13       18.66      2.37 o
   5   3   6        8.90       12.61      4.68 o
   6   3   6       90.26       78.19      7.98 o
   7   3   6       46.01       49.64     10.40 o
   0   4   6     1936.30     1922.10     48.43 o
   1   4   6      133.39      139.31      5.48 o
   2   4   6      495.24      478.99     10.27 o
   3   4   6      345.89      354.26      7.58 o
   4   4   6      880.45      869.94     11.74 o
   5   4   6       60.39       73.67      8.70 o
   6   4   6      326.58      295.00     18.83 o
   7   4   6       14.69        8.54      8.62 o
   0   5   6      686.79      712.62     22.45 o
   1   5   6      520.71      591.82     13.24 o
   2   5   6     1819.68     1806.70     22.39 o
   3   5   6       17.33       15.67      2.96 o
   4   5   6      612.01      620.76     11.02 o
   5   5   6       19.39       21.26      5.45 o
   6   5   6       36.31       40.19      8.91 o
   7   5   6       16.56       19.19     10.44 o
   0   6   6      150.24      120.40     11.72 o
   1   6   6      513.47      491.53     12.97 o
   2   6   6      174.45      170.01      7.00 o
   3   6   6       14.98       16.71      3.98 o
   4   6   6      149.86      165.55      7.24 o
   5   6   6       89.85       97.39      5.94 o
   6   6   6       36.55       24.95      8.46 o
   0   7   6       39.72       44.15      9.22 o
   1   7   6      517.35      507.30     15.33 o
   2   7   6      156.08      166.73      8.46 o
   3   7   6     1301.90     1283.59     31.20 o
   4   7   6       49.37       49.76      7.75 o
   5   7   6       51.54       38.33      7.40 o
   6   7   6       58.02       47.19     10.29 o
   0   8   6     1462.66     1457.03     53.22 o
   1   8   6      227.48      190.39     15.41 o
   2   8   6      756.75      748.33     26.85 o
   3   8   6      270.50      298.92     17.17 o
   4   8   6      497.11      515.09     19.71 o
   5   8   6        1.15       -5.20      5.51 o
   0   9   6        1.96       21.63     21.78 o
   1   9   6        0.53       -2.08      7.70 o
   2   9   6      287.88      298.23     15.73 o
   3   9   6        1.85        6.01      7.35 o
   4   9   6       63.06       55.84      9.11 o
   0  10   6        9.31       10.14     14.03 o
   1  10   6      109.10      110.89     20.89 o
   2  10   6       45.09       57.24     20.84 o
   3  10   6       64.51       80.65     12.41 o
   0  11   6        7.56       27.71     17.11 o
   1  11   6      133.78      137.95     21.40 o
   1   0   7       55.73       48.83      4.21 o
   2   0   7      286.43      270.38      8.19 o
   3   0   7     1712.60     1806.95     28.28 o
   4   0   7        1.20       -3.49      5.52 o
   5   0   7      238.48      238.87     21.89 o
   6   0   7        0.25       -0.79      6.47 o
   7   0   7       69.24       80.45     16.49 o
   8   0   7        0.53       -8.71     17.03 o
   0   1   7       16.88       13.39      4.56 o
   1   1   7     1631.48     1560.66     16.79 o
   2   1   7     1119.57     1109.37     12.72 o
   3   1   7     1150.37     1181.73     13.12 o
   4   1   7       90.20       92.85      6.00 o
   5   1   7       42.42       51.33      6.69 o
   6   1   7        0.85       -3.52      5.21 o
   7   1   7       26.33       19.00      7.28 o
   0   2   7     1184.96     1133.76     25.06 o
   1   2   7      231.21      242.51      5.16 o
   2   2   7       55.89       59.09      3.04 o
   3   2   7      188.85      190.60      5.03 o
   4   2   7      836.85      856.50     14.35 o
   5   2   7      111.22      110.92      8.63 o
   6   2   7       30.24       34.84      6.62 o
   7   2   7        3.14        9.09      7.79 o
   0   3   7      697.73      744.41     17.63 o
   1   3   7      242.54      244.94      7.06 o
   2   3   7     3230.58     3225.82     34.13 o
   3   3   7      272.88      287.99      6.62 o
   4   3   7      473.00      465.69      8.44 o
   5   3   7      121.14      129.62      8.96 o
   6   3   7       20.76       25.64      6.14 o
   7   3   7       32.39       36.25      9.82 o
   0   4   7      983.20     1128.02     57.27 o
   1   4   7      674.03      689.32     11.58 o
   2   4   7     1066.02     1090.45     18.09 o
   3   4   7      475.00      454.11      9.32 o
   4   4   7      283.16      277.52     11.37 o
   5   4   7      423.05      431.28     14.55 o
   6   4   7       47.29       28.00     10.36 o
   7   4   7        5.44       18.63      9.58 o
   0   5   7      335.42      315.14     18.63 o
   1   5   7      516.17      494.96     13.18 o
   2   5   7      314.09      331.12      8.42 o
   3   5   7      417.58      400.97      8.87 o
   4   5   7      142.29      150.52      6.38 o
   5   5   7       38.95       39.38      4.90 o
   6   5   7       83.13       80.58     17.48 o
   7   5   7       84.87       75.54     14.50 o
   0   6   7       24.61       20.47      8.40 o
   1   6   7      385.51      382.75     13.92 o
   2   6   7      121.30      123.22      6.23 o
   3   6   7      220.34      229.50      8.74 o
   4   6   7      465.84      470.74     11.51 o
   5   6   7      165.68      151.48      7.81 o
   6   6   7        6.59        8.46      8.19 o
   0   7   7        7.04        8.53      6.98 o
   1   7   7       46.76       38.68      8.74 o
   2   7   7      837.35      860.85     17.82 o
   3   7   7       16.60       18.04      5.48 o
   4   7   7      176.63      186.86     11.91 o
   5   7   7       15.15        3.94      5.57 o
   6   7   7       63.25       70.74     21.40 o
   0   8   7      994.28      969.02     33.35 o
   1   8   7      637.66      656.33     47.11 o
   2   8   7      290.14      274.13     12.85 o
   3   8   7      785.01      787.25     23.39 o
   4   8   7       91.45      113.92     11.44 o
   5   8   7      557.76      560.57     21.82 o
   0   9   7       62.70       58.29     16.33 o
   1   9   7      423.04      430.99     26.33 o
   2   9   7      231.77      244.35     15.57 o
   3   9   7      132.41      157.47     20.91 o
   4   9   7      273.03      273.81     16.63 o
   0  10   7       52.40       58.97     17.72 o
   1  10   7       28.12       15.01     12.41 o
   2  10   7       21.38       11.82      9.54 o
   3  10   7       48.33       63.28     11.54 o
   0  11   7       12.29       55.87     28.07 o
   1  11   7      151.59      163.93     22.72 o
   0   0   8     4079.95     3820.02    109.21 o
   1   0   8       76.77       78.19      7.63 o
   2   0   8      506.94      510.09     13.79 o
   3   0   8      269.92      281.66      9.41 o
   4   0   8       28.24       24.60      6.55 o
   5   0   8      101.00      108.49     15.39 o
   6   0   8       21.92        8.39      9.28 o
   7   0   8        1.89        2.09     10.00 o
   0   1   8      250.25      221.69     12.23 o
   1   1   8      171.56      177.46      5.47 o
   2   1   8      367.38      336.14      6.87 o
   3   1   8       98.93      100.10      3.74 o
   4   1   8       14.37       11.45      2.82 o
   5   1   8       47.93       36.08      6.13 o
   6   1   8       90.50       96.71     10.24 o
   7   1   8       52.90       62.56      9.97 o
   0   2   8      891.81      998.82     23.72 o
   1   2   8      622.06      617.75     11.14 o
   2   2   8      514.19      549.71      9.73 o
   3   2   8      141.26      145.09      4.69 o
   4   2   8      101.33      110.80      5.00 o
   5   2   8       59.33       51.22      6.76 o
   6   2   8      120.65      120.12     10.03 o
   7   2   8       52.81       57.75     10.18 o
   0   3   8       39.95       59.32      7.08 o
   1   3   8      453.91      463.89      8.35 o
   2   3   8      989.15      982.89     14.28 o
   3   3   8      487.33      462.88      7.52 o
   4   3   8      244.93      238.16      6.56 o
   5   3   8        2.45        1.07      4.12 o
   6   3   8       29.38       19.20      5.94 o
   7   3   8      162.31      152.35     14.26 o
   0   4   8     1364.98     1318.48     39.94 o
   1   4   8      972.86     1009.75     14.74 o
   2   4   8     2211.07     2245.58     26.88 o
   3   4   8       78.48       75.22      4.69 o
   4   4   8      887.23      933.12     13.06 o
   5   4   8      204.43      194.65      9.40 o
   6   4   8       88.99       73.40     11.20 o
   7   4   8       86.45       61.87     13.66 o
   0   5   8      143.47      169.79     23.81 o
   1   5   8      277.36      292.25      8.85 o
   2   5   8      595.11      605.04     13.26 o
   3   5   8      349.10      365.26     11.09 o
   4   5   8       72.24       82.35      5.57 o
   5   5   8       72.41       76.33      5.62 o
   6   5   8      271.31      281.63     23.68 o
   7   5   8        8.14        7.43      9.12 o
   0   6   8      301.36      286.39     20.17 o
   1   6   8        8.89       10.07      6.18 o
   2   6   8      311.49      316.32      9.51 o
   3   6   8      218.64      227.43      8.12 o
   4   6   8      207.90      214.07      8.47 o
   5   6   8      151.30      155.14      8.50 o
   6   6   8       45.70       37.93     12.39 o
   0   7   8      195.35      180.57     18.48 o
   1   7   8      301.20      324.67     16.04 o
   2   7   8       93.18       95.90      7.06 o
   3   7   8      558.00      573.51     15.80 o
   4   7   8       68.62       64.74      8.13 o
   5   7   8       66.23       56.72      8.46 o
   6   7   8       72.44       74.46     12.22 o
   0   8   8      447.87      512.24     30.54 o
   1   8   8     1305.56     1303.11     33.86 o
   2   8   8      166.18      160.13     10.46 o
   3   8   8      328.11      361.79     20.63 o
   4   8   8      248.68      258.89     14.37 o
   5   8   8      221.75      233.28     16.60 o
   0   9   8      945.56      889.44     62.99 o
   1   9   8      189.53      174.65     23.50 o
   2   9   8      340.59      369.06     16.91 o
   3   9   8      227.82      254.79     20.88 o
   4   9   8       53.69       49.44     10.32 o
   0  10   8       34.12       53.67     25.74 o
   1  10   8      284.00      332.84     32.20 o
   2  10   8       99.59       75.14     16.53 o
   3  10   8       28.90       23.08     16.27 o
   0  11   8       32.15       21.02     23.01 o
   1   0   9       74.29       60.24      5.68 o
   2   0   9       10.60       15.17      3.38 o
   3   0   9      497.15      490.84     12.87 o
   4   0   9      160.58      176.10      7.03 o
   5   0   9      295.82      309.45     22.78 o
   6   0   9       83.98       93.99     16.05 o
   7   0   9       12.02        0.16     13.00 o
   0   1   9      125.12      158.35     12.94 o
   1   1   9      336.28      343.66      5.92 o
   2   1   9      187.79      179.76      5.41 o
   3   1   9       92.96       97.35      4.12 o
   4   1   9        6.62        8.38      2.39 o
   5   1   9      373.70      383.71     14.21 o
   6   1   9       94.69       91.22     10.18 o
   7   1   9      177.83      203.83     16.90 o
   0   2   9       49.94       37.57      5.86 o
   1   2   9     2589.63     2736.57     41.57 o
   2   2   9      550.36      577.06     10.41 o
   3   2   9      240.97      243.33      5.89 o
   4   2   9      844.64      856.52     12.58 o
   5   2   9       78.65       86.27      8.08 o
   6   2   9       60.05       73.46      8.34 o
   7   2   9       46.93       44.55      9.23 o
   0   3   9     1467.61     1513.45     41.15 o
   1   3   9      175.94      194.66      6.55 o
   2   3   9     1629.23     1652.52     20.62 o
   3   3   9       60.49       78.65      3.90 o
   4   3   9       50.17       56.70      4.12 o
   5   3   9       78.25       73.06      5.55 o
   6   3   9      115.02      111.62      9.74 o
   7   3   9       31.53       41.31     12.15 o
   0   4   9     3640.67     3996.92     88.03 o
   1   4   9     1607.33     1704.21     21.41 o
   2   4   9      448.86      492.03     10.22 o
   3   4   9      671.85      679.08     12.33 o
   4   4   9      119.26      114.16      5.10 o
   5   4   9      319.07      339.65     13.22 o
   6   4   9       59.87       64.42     10.65 o
   7   4   9       41.98       12.79      9.25 o
   0   5   9      389.65      387.53     50.12 o
   1   5   9      694.59      731.05     13.61 o
   2   5   9       53.34       55.51      4.59 o
   3   5   9      673.09      693.58     12.97 o
   4   5   9      393.49      419.20     15.16 o
   5   5   9       15.02       15.29      3.63 o
   6   5   9      120.86      110.30     13.59 o
   0   6   9      332.35      332.29     33.95 o
   1   6   9       17.87       14.56      4.44 o
   2   6   9      146.19      159.65      7.33 o
   3   6   9      413.73      400.97     14.20 o
   4   6   9       32.19       27.60      4.68 o
   5   6   9      139.20      131.57      7.87 o
   6   6   9       39.13       30.71     11.58 o
   0   7   9      188.80      192.77     19.08 o
   1   7   9      148.19      150.36      9.31 o
   2   7   9       60.76       56.86      6.36 o
   3   7   9       21.62       19.05      5.06 o
   4   7   9      188.70      161.73     12.29 o
   5   7   9       59.74       53.24      8.42 o
   6   7   9      222.73      244.33     19.18 o
   0   8   9      139.03      137.14     18.59 o
   1   8   9      166.59      159.15     13.83 o
   2   8   9       44.96       46.72      6.79 o
   3   8   9      162.90      134.83     11.53 o
   4   8   9      215.74      218.92     14.51 o
   5   8   9      146.09      127.34     12.41 o
   0   9   9      108.12      102.39     41.93 o
   1   9   9      190.08      169.15     20.93 o
   2   9   9      282.63      262.15     17.81 o
   3   9   9      135.64      145.79     14.98 o
   4   9   9       97.44       79.37     17.11 o
   0  10   9        3.27       11.64     19.35 o
   1  10   9      154.59      161.82     24.98 o
   2  10   9        0.82       -1.83     11.64 o
   3  10   9        9.73        8.86     10.39 o
   0   0  10      592.92      530.09     29.00 o
   1   0  10      686.11      652.21     17.70 o
   2   0  10       43.25       48.98      4.38 o
   3   0  10      869.99      859.30     16.56 o
   4   0  10      261.42      231.80      8.15 o
   5   0  10      132.64      153.15     17.96 o
   6   0  10       21.11        4.48      9.69 o
   7   0  10       22.89       23.37     12.63 o
   0   1  10      115.93      124.50     11.74 o
   1   1  10     1154.38     1262.52     17.50 o
   2   1  10     1810.13     1826.60     21.15 o
   3   1  10      189.58      208.52      6.06 o
   4   1  10      454.55      460.39      9.27 o
   5   1  10       30.86       35.35      7.08 o
   6   1  10        0.36       -1.47      6.46 o
   7   1  10       16.01        7.75      7.88 o
   0   2  10      673.80      685.29     24.57 o
   1   2  10     2068.32     2034.74     29.03 o
   2   2  10      369.43      344.47      8.62 o
   3   2  10      977.88     1063.12     14.07 o
   4   2  10      375.04      377.26     11.24 o
   5   2  10      291.31      292.37     12.83 o
   6   2  10       72.48       66.74      8.40 o
   7   2  10        2.43        4.21      7.61 o
   0   3  10       68.85       74.76     10.27 o
   1   3  10     2367.08     2624.36     33.02 o
   2   3  10      191.87      177.98      5.50 o
   3   3  10      661.18      698.02     10.50 o
   4   3  10       63.35       73.54      4.72 o
   5   3  10      107.66      103.14      8.39 o
   6   3  10       35.66       33.90      7.08 o
   7   3  10       75.57       82.82     14.32 o
   0   4  10      535.66      462.79     22.06 o
   1   4  10      164.59      168.47      7.81 o
   2   4  10       50.57       60.44      4.30 o
   3   4  10      302.95      327.66      9.89 o
   4   4  10      309.44      313.94      7.82 o
   5   4  10      262.39      274.53     10.38 o
   6   4  10       53.90       50.21      9.10 o
   7   4  10       52.17       54.65     11.58 o
   0   5  10       24.40       27.93     13.60 o
   1   5  10      108.93      108.96      5.11 o
   2   5  10      305.22      346.46     12.23 o
   3   5  10       72.05       83.31      5.82 o
   4   5  10      113.09      125.00      6.13 o
   5   5  10      204.73      198.61      8.08 o
   6   5  10       53.79       56.15     11.56 o
   0   6  10      332.71      313.50     21.92 o
   1   6  10      623.01      633.72     17.65 o
   2   6  10      399.74      396.61     14.52 o
   3   6  10       84.35       77.47      6.90 o
   4   6  10        9.89       15.46      6.11 o
   5   6  10       81.38       85.04      6.90 o
   6   6  10      184.82      165.78     16.59 o
   0   7  10      673.83      630.47     31.44 o
   1   7  10      135.64      149.89     12.75 o
   2   7  10      372.64      377.44     14.72 o
   3   7  10      219.20      232.17     10.73 o
   4   7  10      216.05      208.75     12.48 o
   5   7  10        1.69        4.20      5.94 o
   0   8  10      973.50      962.06     41.47 o
   1   8  10       39.24       44.38      7.16 o
   2   8  10      353.84      331.07     13.03 o
   3   8  10       84.40       78.06      9.34 o
   4   8  10       86.48      102.98     11.17 o
   5   8  10       39.78       41.75      8.48 o
   0   9  10      256.82      236.88     37.21 o
   1   9  10      144.58      172.71     15.33 o
   2   9  10      315.40      319.08     19.20 o
   3   9  10        8.12       -1.88     10.55 o
   4   9  10       33.76       28.75     11.51 o
   0  10  10        9.03       22.68     22.48 o
   1  10  10       17.91       29.95     16.46 o
   2  10  10        9.26       -5.47     10.31 o
   1   0  11     3082.04     3075.35     54.82 o
   2   0  11      543.26      602.37     14.24 o
   3   0  11      179.13      174.39      7.90 o
   4   0  11      490.68      488.83     13.97 o
   5   0  11      784.09      834.03     36.19 o
   6   0  11       24.92       14.41     10.76 o
   7   0  11       28.73       17.49     13.22 o
   0   1  11     1373.16     1551.62     35.74 o
   1   1  11      838.78      886.06     14.03 o
   2   1  11      412.63      446.86      8.82 o
   3   1  11      617.25      644.36     11.08 o
   4   1  11       48.43       49.25      4.13 o
   5   1  11      215.67      223.64     13.36 o
   6   1  11      229.54      265.46     17.26 o
   7   1  11       96.15       92.30     12.56 o
   0   2  11     5709.57     5605.24    113.74 o
   1   2  11      164.54      171.81      6.53 o
   2   2  11      601.13      608.79     11.07 o
   3   2  11      185.65      185.85      6.00 o
   4   2  11      499.80      509.15     10.86 o
   5   2  11        8.06       15.84      5.31 o
   6   2  11      259.09      282.76     16.07 o
   7   2  11       87.10       93.91     14.10 o
   0   3  11       65.83       64.74     10.02 o
   1   3  11      406.81      485.40     13.73 o
   2   3  11      466.49      443.04      9.42 o
   3   3  11      449.42      446.28      8.77 o
   4   3  11       24.44       24.90      3.61 o
   5   3  11      134.93      124.69      7.89 o
   6   3  11      208.56      229.16     13.28 o
   7   3  11       22.61       29.42      8.83 o
   0   4  11        0.22        0.78      5.97 o
   1   4  11        7.25        5.33      3.00 o
   2   4  11      199.60      212.96      7.46 o
   3   4  11      336.62      340.90     10.42 o
   4   4  11      195.44      199.43      7.02 o
   5   4  11      245.89      260.30      8.29 o
   6   4  11       11.60       17.04      6.57 o
   7   4  11      185.24      162.92     16.89 o
   0   5  11      389.71      372.25     22.14 o
   1   5  11      589.11      595.63     22.12 o
   2   5  11      119.11      130.78      7.18 o
   3   5  11      542.63      529.04     11.56 o
   4   5  11       39.30       37.92      4.07 o
   5   5  11       76.23       82.10      6.20 o
   6   5  11       63.68       76.93     11.77 o
   0   6  11       20.16       19.85      9.79 o
   1   6  11       56.92       55.40      6.82 o
   2   6  11      210.66      200.61      8.74 o
   3   6  11      186.33      174.76      8.69 o
   4   6  11      456.38      462.53     15.05 o
   5   6  11      154.24      144.96     10.32 o
   6   6  11       67.97       77.70      9.94 o
   0   7  11     1152.79     1121.51     43.61 o
   1   7  11      251.67      281.19     14.48 o
   2   7  11     1586.77     1491.61     36.93 o
   3   7  11       82.15       81.59      9.44 o
   4   7  11      559.85      535.41     19.63 o
   5   7  11       18.23       18.04      6.32 o
   0   8  11       22.99       32.23     12.47 o
   1   8  11      122.54      116.98     10.51 o
   2   8  11      140.93      130.65     11.04 o
   3   8  11        1.80        2.41      6.85 o
   4   8  11      177.16      169.91     21.43 o
   5   8  11       77.27       87.92     11.85 o
   0   9  11      187.23      182.58     22.70 o
   1   9  11       98.73      114.29     13.55 o
   2   9  11       66.19       64.15     10.13 o
   3   9  11      134.27      120.03     14.00 o
   4   9  11       67.37       76.30     15.95 o
   0  10  11       52.27       87.13     30.59 o
   1  10  11       29.33       42.04     14.02 o
   2  10  11        8.05       25.11     14.92 o
   0   0  12     3735.01     3746.99    115.93 o
   1   0  12      103.93      114.67      8.23 o
   2   0  12      736.39      696.76     15.83 o
   3   0  12      196.93      199.11      8.96 o
   4   0  12      386.84      363.42     12.56 o
   5   0  12       12.32       15.24     10.26 o
   6   0  12      347.12      342.52     27.48 o
   7   0  12        6.02        9.75     12.16 o
   0   1  12     4787.85     5165.20    102.08 o
   1   1  12      443.91      426.98      9.28 o
   2   1  12     1170.53     1180.04     16.12 o
   3   1  12      858.39      862.84     13.41 o
   4   1  12        7.20       11.11      3.17 o
   5   1  12        8.90        9.96      3.70 o
   6   1  12      222.27      217.06     16.05 o
   7   1  12       59.59       63.56     11.74 o
   0   2  12        1.52        2.52      2.72 o
   1   2  12      393.50      355.26     10.48 o
   2   2  12      269.25      259.18      8.69 o
   3   2  12       64.38       67.76      4.27 o
   4   2  12      333.44      342.74      9.54 o
   5   2  12      208.61      226.00     10.25 o
   6   2  12       48.63       60.69      9.22 o
   7   2  12        1.65        1.02      7.64 o
   0   3  12       18.60       47.39     11.31 o
   1   3  12      101.16      102.93      5.29 o
   2   3  12      444.71      450.38      9.54 o
   3   3  12      149.90      145.63      5.98 o
   4   3  12       68.59       67.29      5.21 o
   5   3  12       38.06       34.80      3.96 o
   6   3  12      148.19      124.61     10.41 o
   7   3  12       46.10       48.81     11.56 o
   0   4  12     1648.45     1560.99     32.54 o
   1   4  12      471.75      484.40     13.87 o
   2   4  12      246.47      228.53      7.71 o
   3   4  12      231.13      243.71      7.93 o
   4   4  12      219.21      224.06      7.57 o
   5   4  12       37.16       45.73      4.75 o
   6   4  12       81.69       82.27     10.39 o
   0   5  12     1097.93     1223.92     42.13 o
   1   5  12      115.92      116.93      7.74 o
   2   5  12      571.31      549.36     11.54 o
   3   5  12       74.92       76.32      7.32 o
   4   5  12      410.16      422.84     10.30 o
   5   5  12      130.03      138.28      8.42 o
   6   5  12       52.89       35.69     11.12 o
   0   6  12       73.18       72.16     13.58 o
   1   6  12     2652.53     2630.83     43.35 o
   2   6  12      279.36      290.12     14.08 o
   3   6  12        7.81        8.44      4.28 o
   4   6  12       53.70       42.78      6.27 o
   5   6  12      384.16      373.96     14.94 o
   6   6  12        8.32        7.25      6.63 o
   0   7  12      711.38      711.68     34.72 o
   1   7  12      462.97      419.68     15.87 o
   2   7  12      820.36      785.17     21.55 o
   3   7  12        2.95       10.72      5.88 o
   4   7  12      435.54      427.72     17.61 o
   5   7  12      110.87       93.71      8.89 o
   0   8  12       12.56       29.02     12.87 o
   1   8  12       28.44       19.97      6.82 o
   2   8  12       87.26       92.54     11.89 o
   3   8  12        0.38        9.53      7.45 o
   4   8  12      318.05      344.42     20.97 o
   0   9  12       35.89       46.72     15.09 o
   1   9  12        5.20        1.97      6.57 o
   2   9  12      141.45      153.49     18.39 o
   3   9  12        7.55        2.12     11.33 o
   0  10  12       63.29       95.40     23.28 o
   1  10  12      165.76      179.98     21.35 o
   2  10  12       63.01       44.32     16.41 o
   1   0  13      113.64      138.12      9.11 o
   2   0  13        0.13       -2.65      3.01 o
   3   0  13      525.10      459.97     12.62 o
   4   0  13       62.74       60.39      6.81 o
   5   0  13      136.03      147.13      7.79 o
   6   0  13      100.09      122.05     18.81 o
   7   0  13       21.67       -9.24     10.48 o
   0   1  13       45.16       49.63      4.07 o
   1   1  13      905.77      987.82     15.81 o
   2   1  13     2473.18     2541.24     28.39 o
   3   1  13      302.03      292.34      7.88 o
   4   1  13      798.22      848.42     14.81 o
   5   1  13        5.16        6.80      2.94 o
   6   1  13       28.15       36.87     12.21 o
   7   1  13       16.53       25.18      9.30 o
   0   2  13      444.01      441.35     21.46 o
   1   2  13        0.86       -2.26      2.78 o
   2   2  13      214.89      216.95      6.79 o
   3   2  13       35.60       31.59      3.50 o
   4   2  13      627.69      658.67     13.12 o
   5   2  13       17.70       15.53      3.64 o
   6   2  13        3.74        1.14      6.39 o
   7   2  13        0.98        6.02      8.80 o
   0   3  13       23.74       22.00      7.68 o
   1   3  13      193.85      202.28      8.44 o
   2   3  13      279.27      256.21      7.54 o
   3   3  13      199.88      190.11      6.80 o
   4   3  13       10.21        9.58      3.69 o
   5   3  13       48.62       50.12      4.82 o
   6   3  13      121.18      113.70     11.53 o
   7   3  13       20.38        8.26     10.97 o
   0   4  13       60.87       54.89     10.77 o
   1   4  13      425.43      394.92     14.84 o
   2   4  13      136.50      138.83      7.43 o
   3   4  13      308.13      279.30      8.24 o
   4   4  13       11.74       13.04      3.68 o
   5   4  13      297.17      308.52      9.71 o
   6   4  13       20.63       21.29      7.16 o
   0   5  13      275.73      235.23     19.92 o
   1   5  13      687.68      674.83     16.90 o
   2   5  13      774.45      771.16     16.82 o
   3   5  13      323.84      310.21     10.50 o
   4   5  13      160.12      157.69      8.09 o
   5   5  13      213.77      228.57      9.71 o
   6   5  13       22.42       11.55      6.31 o
   0   6  13      653.72      710.36     33.94 o
   1   6  13      402.62      380.69     13.98 o
   2   6  13       62.31       72.49      7.68 o
   3   6  13      629.61      599.30     14.73 o
   4   6  13      144.45      152.33      9.37 o
   5   6  13      267.48      247.52     12.95 o
   0   7  13      754.75      741.30     38.44 o
   1   7  13      321.26      307.30     13.83 o
   2   7  13      162.12      179.16     17.16 o
   3   7  13      595.20      603.44     33.43 o
   4   7  13      186.39      200.56     19.45 o
   5   7  13       37.72       23.40      8.09 o
   0   8  13      348.03      314.43     30.16 o
   1   8  13       99.97       97.45      9.85 o
   2   8  13       64.76       53.40      9.80 o
   3   8  13       24.73       24.85      8.60 o
   4   8  13       90.65       75.57     15.47 o
   0   9  13        1.87       -6.23     11.45 o
   1   9  13       21.40       27.68      9.77 o
   2   9  13       11.87       29.53     14.50 o
   3   9  13       47.85       28.62     12.78 o
   0  10  13      386.11      424.38     34.87 o
   1  10  13      112.48      139.68     16.20 o
   0   0  14       13.34        4.86      8.38 o
   1   0  14       15.47       10.73      4.40 o
   2   0  14        0.30       -2.71      3.11 o
   3   0  14       98.17       97.17      7.78 o
   4   0  14      170.80      181.09     16.84 o
   5   0  14      151.70      155.88      9.30 o
   6   0  14       52.03       78.94     15.98 o
   7   0  14       28.01       28.65     21.88 o
   0   1  14       70.26       90.91      6.43 o
   1   1  14       72.38       67.68      4.28 o
   2   1  14      336.79      332.06      8.16 o
   3   1  14      124.01      112.36      6.18 o
   4   1  14      137.03      123.70      6.64 o
   5   1  14       38.43       33.84      4.39 o
   6   1  14       20.97       19.83      8.16 o
   7   1  14       87.45       95.70     13.60 o
   0   2  14        0.11       -0.34      6.32 o
   1   2  14      618.53      625.13     14.13 o
   2   2  14       38.20       36.18      3.67 o
   3   2  14       24.01       30.65      3.70 o
   4   2  14       47.00       50.66      5.33 o
   5   2  14      135.27      137.08      6.86 o
   6   2  14       32.67       24.12      7.34 o
   7   2  14       35.50       39.71     13.57 o
   0   3  14       31.39       28.16      8.82 o
   1   3  14       53.58       62.97      5.01 o
   2   3  14      541.10      541.69     10.50 o
   3   3  14       83.45       81.19      5.17 o
   4   3  14      224.78      228.82      8.61 o
   5   3  14        9.81        6.32      3.90 o
   6   3  14       46.63       43.01      8.69 o
   0   4  14      291.80      325.99     21.60 o
   1   4  14       43.08       45.14      4.67 o
   2   4  14      395.95      387.86     10.89 o
   3   4  14       86.35       76.27      7.88 o
   4   4  14      190.29      192.66      8.15 o
   5   4  14        5.23        4.15      4.11 o
   6   4  14       33.29       30.79      6.16 o
   0   5  14       29.26       28.26      4.78 o
   1   5  14      277.54      275.82     12.19 o
   2   5  14       64.17       72.19      7.47 o
   3   5  14     1046.08     1044.26     22.83 o
   4   5  14       44.90       41.27      6.24 o
   5   5  14      284.01      269.05     13.11 o
   6   5  14       89.12       92.43     10.51 o
   0   6  14       55.70       49.16     13.19 o
   1   6  14      263.51      262.49     11.60 o
   2   6  14      107.53      108.93      8.86 o
   3   6  14      557.09      571.96     18.27 o
   4   6  14       52.68       38.88      7.13 o
   5   6  14      106.08      100.30      9.36 o
   0   7  14      194.91      169.14     20.36 o
   1   7  14      116.81      150.38     10.57 o
   2   7  14      165.26      182.31     11.76 o
   3   7  14      161.87      191.89     17.32 o
   4   7  14       19.77       18.23     10.62 o
   5   7  14       29.31       21.09      8.41 o
   0   8  14      159.27      178.75     49.05 o
   1   8  14        0.16       -6.82      6.98 o
   2   8  14       66.19       80.57     11.98 o
   3   8  14        7.12        0.14      9.70 o
   4   8  14       23.06       29.88     11.89 o
   0   9  14       28.79       29.46     14.18 o
   1   9  14       29.17       39.21     10.36 o
   2   9  14      241.88      283.75     30.72 o
   3   9  14       29.09       28.36     12.64 o
   0  10  14      121.92      179.62     25.29 o
   1   0  15     2439.84     2495.84     73.31 o
   2   0  15     1103.60     1038.32     21.64 o
   3   0  15       61.18       64.59      6.99 o
   4   0  15      153.26      150.22     11.24 o
   5   0  15      191.75      210.27     11.43 o
   6   0  15        0.08       24.12     11.75 o
   7   0  15        2.89        4.08     12.68 o
   0   1  15       28.52       26.46      4.94 o
   1   1  15      105.16      109.27      6.29 o
   2   1  15      236.26      218.36      7.24 o
   3   1  15       40.61       38.35      4.08 o
   4   1  15      126.24      133.13     10.10 o
   5   1  15       41.98       42.64      5.01 o
   6   1  15       15.06       14.29      8.28 o
   0   2  15      586.06      564.37     25.92 o
   1   2  15      492.29      501.97     13.86 o
   2   2  15       31.06       26.73      3.74 o
   3   2  15       79.99       85.82      5.24 o
   4   2  15      410.24      406.77     10.94 o
   5   2  15      177.93      173.26     12.62 o
   6   2  15        8.14       13.22      7.52 o
   0   3  15       35.48       31.17      9.48 o
   1   3  15      217.26      211.27      8.39 o
   2   3  15      688.04      683.36     12.70 o
   3   3  15      137.21      140.63      6.67 o
   4   3  15      165.35      160.16      8.12 o
   5   3  15      198.19      201.96      9.00 o
   6   3  15       26.28       32.30      8.32 o
   0   4  15      450.98      410.33     24.66 o
   1   4  15      402.05      412.83     17.49 o
   2   4  15       61.24       57.81      5.49 o
   3   4  15      137.12      139.62      7.42 o
   4   4  15       30.73       34.56      5.04 o
   5   4  15       98.79      105.04      8.31 o
   6   4  15       64.69       54.83     10.36 o
   0   5  15      233.48      226.26     20.81 o
   1   5  15      631.13      660.45     19.89 o
   2   5  15      249.80      229.19     11.38 o
   3   5  15      303.09      318.58     15.14 o
   4   5  15       69.68       74.75      7.44 o
   5   5  15        5.97        4.85      5.53 o
   6   5  15       93.32       78.99     11.25 o
   0   6  15      192.75      209.75     11.24 o
   1   6  15      401.90      435.87     20.03 o
   2   6  15      206.19      202.58     16.41 o
   3   6  15      469.11      465.38     20.72 o
   4   6  15       82.03       88.02     10.17 o
   5   6  15      226.50      237.95     15.32 o
   0   7  15       38.45       44.61      8.35 o
   1   7  15       92.94       67.93     10.70 o
   2   7  15       95.21       87.97     11.61 o
   3   7  15       35.28       23.91     12.40 o
   4   7  15       39.08       43.46     12.51 o
   0   8  15        0.04       -4.15     12.34 o
   1   8  15        0.03       -4.94      7.31 o
   2   8  15        0.43       -0.68      9.14 o
   3   8  15       60.69       45.19     13.45 o
   4   8  15       16.95        1.87     10.52 o
   0   9  15       15.99       14.83     13.30 o
   1   9  15       29.18       20.57     14.89 o
   2   9  15       35.47       22.54     15.53 o
   0   0  16     2122.21     1948.02     78.68 o
   1   0  16      208.48      241.15     12.65 o
   2   0  16      465.24      461.08     18.51 o
   3   0  16       95.16       88.52      8.06 o
   4   0  16       97.90      105.41     10.23 o
   5   0  16        8.56        6.93      5.63 o
   6   0  16      157.27      142.07     21.64 o
   0   1  16       53.35       55.61      6.82 o
   1   1  16      273.47      295.34     12.23 o
   2   1  16      193.82      189.41      9.10 o
   3   1  16      425.91      410.65      9.96 o
   4   1  16       45.22       38.22      5.57 o
   5   1  16       10.31       13.79      4.29 o
   6   1  16      193.32      249.11     18.25 o
   0   2  16       56.08       50.88      9.05 o
   1   2  16      135.67      154.47     11.11 o
   2   2  16      158.38      175.56      7.15 o
   3   2  16      541.90      551.05     11.72 o
   4   2  16      396.28      389.96     11.13 o
   5   2  16      146.87      150.15      9.71 o
   6   2  16       14.52       12.57      9.17 o
   0   3  16      250.36      228.86     19.30 o
   1   3  16      236.33      226.33      8.90 o
   2   3  16      362.65      334.66      9.08 o
   3   3  16      312.66      308.32     10.73 o
   4   3  16      197.61      195.56     10.16 o
   5   3  16       17.67       27.76      5.13 o
   6   3  16       32.78       19.27      6.46 o
   0   4  16      629.92      597.09     47.22 o
   1   4  16      173.31      191.19     13.23 o
   2   4  16       80.29       80.35      6.79 o
   3   4  16       97.22      104.73      6.81 o
   4   4  16      281.72      293.80     12.83 o
   5   4  16       40.12       39.87      6.38 o
   6   4  16       82.58       82.13      9.09 o
   0   5  16      167.10      202.27     28.03 o
   1   5  16       78.04       74.98     10.09 o
   2   5  16      185.58      196.34     14.47 o
   3   5  16        7.39       15.41      6.24 o
   4   5  16      158.96      151.22      9.85 o
   5   5  16       27.78       25.33      7.29 o
   0   6  16      114.62      129.94     18.55 o
   1   6  16      956.46      924.31     29.10 o
   2   6  16       38.54       33.80      8.70 o
   3   6  16      111.24       87.92     11.55 o
   4   6  16       12.15        6.17      6.69 o
   5   6  16      200.16      230.21     15.59 o
   0   7  16      104.26      126.08     19.43 o
   1   7  16      152.64      166.88     14.90 o
   2   7  16       49.91       58.95     10.70 o
   3   7  16        5.92       -1.07      8.10 o
   4   7  16       11.17       -3.90      9.20 o
   0   8  16       18.85       17.73     12.42 o
   1   8  16       22.04       25.25      8.85 o
   2   8  16       25.13       24.31     11.11 o
   3   8  16       94.78       81.65     16.09 o
   0   9  16        0.21       -9.68     11.45 o
   1   9  16       16.99       12.88     10.09 o
   2   9  16       47.88       54.60     17.66 o
   1   0  17      563.57      547.41     19.16 o
   2   0  17       14.42       15.12      4.66 o
   3   0  17      302.62      330.47     13.50 o
   4   0  17      187.73      205.22     14.52 o
   5   0  17      588.99      626.62     24.60 o
   6   0  17       74.64       99.37     18.88 o
   0   1  17      543.37      530.33     26.73 o
   1   1  17      134.13      136.03      6.09 o
   2   1  17      193.00      173.47      6.97 o
   3   1  17      150.85      161.02      7.14 o
   4   1  17      136.26      155.68      9.25 o
   5   1  17       13.52        9.36      4.38 o
   6   1  17       38.09       38.34      9.99 o
   0   2  17     2230.55     2204.47     50.84 o
   1   2  17      409.44      450.88     14.11 o
   2   2  17      397.16      423.61     10.85 o
   3   2  17      566.83      588.88     11.97 o
   4   2  17      289.57      289.87     11.84 o
   5   2  17       75.22       93.42      7.90 o
   6   2  17      218.23      209.34     11.22 o
   0   3  17       49.88       47.80     12.01 o
   1   3  17       65.04       66.65      5.30 o
   2   3  17      183.13      181.76      8.63 o
   3   3  17      307.60      306.91      9.42 o
   4   3  17       85.72       88.05      7.82 o
   5   3  17       72.96       67.95      9.11 o
   6   3  17      260.33      270.97     13.57 o
   0   4  17      109.26      136.51     17.55 o
   1   4  17      457.52      483.43     19.32 o
   2   4  17      116.42      126.95      8.13 o
   3   4  17       39.24       24.72      5.19 o
   4   4  17       31.90       31.59      5.49 o
   5   4  17      126.38      132.30     15.33 o
   0   5  17      477.42      439.80     28.54 o
   1   5  17      149.74      167.22     13.76 o
   2   5  17      503.68      519.86     21.28 o
   3   5  17      316.66      334.79     15.94 o
   4   5  17      205.59      205.97     11.24 o
   5   5  17        0.16        4.79      5.75 o
   0   6  17        1.51        2.88      9.78 o
   1   6  17       25.39       24.58      8.54 o
   2   6  17       62.29       61.24     10.20 o
   3   6  17       54.25       44.08      9.75 o
   4   6  17       92.79      106.74     11.42 o
   5   6  17      171.29      191.29     14.59 o
   0   7  17       26.66        7.79     12.07 o
   1   7  17      165.03      152.30     14.81 o
   2   7  17      125.88      165.92     24.00 o
   3   7  17       61.23       56.19     14.18 o
   4   7  17       20.07       23.57      9.37 o
   0   8  17       21.14       11.50     12.00 o
   1   8  17      150.22      142.31     19.00 o
   2   8  17       70.17       67.10     26.84 o
   3   8  17       19.84       10.85     12.92 o
   0   9  17        0.28       -8.12     27.64 o
   1   9  17        8.09       14.14     10.08 o
   0   0  18      587.24      599.46     22.82 o
   1   0  18       68.34       85.90      8.95 o
   2   0  18        0.02        3.48      4.27 o
   3   0  18       67.43       73.08      8.08 o
   4   0  18      189.69      173.84     12.87 o
   5   0  18        5.78        7.75      6.98 o
   6   0  18        3.56       10.13     12.06 o
   0   1  18      145.42      149.67     17.12 o
   1   1  18      951.03      950.34     16.14 o
   2   1  18     1106.96     1045.91     17.05 o
   3   1  18     1116.31     1160.48     18.18 o
   4   1  18      233.82      243.47     14.93 o
   5   1  18        4.83        4.65      4.69 o
   6   1  18       53.02       50.83      7.16 o
   0   2  18       29.36       27.64      8.57 o
   1   2  18     1621.03     1577.61     25.29 o
   2   2  18      372.80      353.36     14.67 o
   3   2  18      145.16      147.23      7.35 o
   4   2  18      259.42      248.88     12.83 o
   5   2  18      364.94      384.45     14.01 o
   6   2  18       32.55       27.37      6.84 o
   0   3  18      768.12      732.75     34.03 o
   1   3  18      505.65      458.95     13.69 o
   2   3  18      438.03      461.01     16.61 o
   3   3  18      154.23      150.88      9.14 o
   4   3  18       55.78       53.00      6.75 o
   5   3  18      173.25      181.34     10.66 o
   6   3  18      241.84      232.71     13.34 o
   0   4  18      548.08      539.93     29.73 o
   1   4  18       78.20       83.26     10.49 o
   2   4  18       38.50       33.01      6.59 o
   3   4  18      108.34      115.40      8.70 o
   4   4  18      568.12      534.54     14.79 o
   5   4  18        8.89        6.37      5.53 o
   0   5  18      116.17       86.50     15.43 o
   1   5  18       11.88        5.73      6.71 o
   2   5  18      890.34      886.20     25.43 o
   3   5  18       18.08       27.82      7.46 o
   4   5  18      231.21      253.84     12.54 o
   5   5  18       32.22       23.71      7.05 o
   0   6  18      128.72      143.30     20.09 o
   1   6  18       32.18       26.01      8.71 o
   2   6  18       63.23       78.08     13.17 o
   3   6  18      135.82      141.04     14.18 o
   4   6  18      141.80      151.38     14.17 o
   0   7  18       71.57       64.76     16.70 o
   1   7  18      171.27      192.07     16.94 o
   2   7  18       64.48       54.39     12.54 o
   3   7  18      289.23      254.51     23.29 o
   4   7  18       32.14       18.76     10.59 o
   0   8  18      241.42      243.23     27.17 o
   1   8  18       59.30       58.23     11.89 o
   2   8  18       48.97       60.72     13.39 o
   1   0  19       52.64       49.22      7.92 o
   2   0  19      175.95      157.62      9.88 o
   3   0  19      115.89      130.79     10.05 o
   4   0  19      144.22      175.13     13.33 o
   5   0  19      223.75      280.31     27.05 o
   6   0  19        3.36        9.10      7.89 o
   0   1  19      115.33      118.84     16.77 o
   1   1  19      921.20      965.26     18.91 o
   2   1  19      107.17      119.78      6.60 o
   3   1  19      767.52      824.19     19.12 o
   4   1  19        2.03       -1.93      4.27 o
   5   1  19       44.60       41.52      6.83 o
   6   1  19       16.04       19.57      6.77 o
   0   2  19       35.96       26.88     11.85 o
   1   2  19      143.03      134.41      8.22 o
   2   2  19      411.87      403.01     12.87 o
   3   2  19      147.88      132.50      8.33 o
   4   2  19      553.39      555.00     16.15 o
   5   2  19       14.99        8.69      5.44 o
   6   2  19      131.92      147.17      9.69 o
   0   3  19      251.44      258.37     22.82 o
   1   3  19      360.69      328.55     15.69 o
   2   3  19     1343.15     1273.56     23.06 o
   3   3  19     1132.23     1097.76     26.27 o
   4   3  19      767.91      821.94     21.25 o
   5   3  19      322.49      311.08     13.51 o
   0   4  19        2.52       15.47      9.51 o
   1   4  19       16.32       16.67      7.36 o
   2   4  19       52.37       35.65      7.01 o
   3   4  19       67.97       68.17     11.92 o
   4   4  19       27.98       36.54      6.03 o
   5   4  19       57.96       63.14      8.13 o
   0   5  19      330.11      280.41     24.69 o
   1   5  19       53.96       42.62      9.43 o
   2   5  19      198.26      176.89     13.67 o
   3   5  19       20.59       17.85      7.13 o
   4   5  19        7.92       14.46      5.94 o
   5   5  19       35.85       38.53      8.83 o
   0   6  19      488.20      472.97     38.94 o
   1   6  19      262.16      245.84     20.17 o
   2   6  19      107.16      113.51     14.10 o
   3   6  19        8.42       16.56      7.29 o
   4   6  19       58.97       44.19     10.95 o
   0   7  19       21.69       -0.35     19.62 o
   1   7  19       13.88        2.06      8.10 o
   2   7  19      165.72      170.81     18.40 o
   3   7  19       43.19       36.84     12.56 o
   0   8  19       37.07       30.09     14.83 o
   1   8  19       23.22       14.80     11.68 o
   2   8  19        1.60       12.59     10.70 o
   0   0  20        0.57        2.97      5.21 o
   1   0  20       65.80       78.96      9.25 o
   2   0  20      231.99      242.17     13.76 o
   3   0  20      143.45      146.03     10.81 o
   4   0  20      139.58      118.59     13.93 o
   5   0  20       62.34       67.67     11.80 o
   0   1  20        0.28        4.03      8.11 o
   1   1  20       89.50       77.00      7.67 o
   2   1  20      404.49      395.64     10.51 o
   3   1  20       49.20       46.44      5.71 o
   4   1  20      120.06      128.31      9.39 o
   5   1  20      504.98      529.16     16.65 o
   0   2  20     1375.80     1294.55     29.26 o
   1   2  20      488.88      480.06     12.77 o
   2   2  20      336.79      321.03     12.16 o
   3   2  20      554.05      504.12     15.51 o
   4   2  20       69.42       68.45      8.81 o
   5   2  20      213.63      214.77     15.22 o
   0   3  20      223.24      236.32     25.15 o
   1   3  20      969.74      888.72     29.03 o
   2   3  20      666.15      609.83     20.04 o
   3   3  20      319.50      292.91     13.17 o
   4   3  20      194.25      193.45     11.23 o
   5   3  20      108.20       92.26      9.08 o
   0   4  20      814.22      780.91     37.68 o
   1   4  20       56.61       58.86     10.91 o
   2   4  20       17.13        9.89      6.07 o
   3   4  20       11.96       16.82      6.57 o
   4   4  20      223.27      218.34     12.15 o
   5   4  20       40.51       34.17      7.96 o
   0   5  20        4.76       40.85     12.48 o
   1   5  20       77.10       77.41     11.59 o
   2   5  20       44.88       50.90      8.25 o
   3   5  20       25.61       30.14      7.66 o
   4   5  20       62.22       56.69      7.86 o
   0   6  20       27.38       27.19     17.03 o
   1   6  20       78.72       96.48     14.18 o
   2   6  20        2.84        6.32      7.38 o
   3   6  20       71.80       79.38     11.85 o
   4   6  20       38.77       33.41      8.42 o
   0   7  20       16.20       26.90     15.04 o
   1   7  20      116.65      112.03     15.31 o
   2   7  20       18.85       29.54     16.28 o
   3   7  20      141.01      141.90     19.35 o
   0   8  20       47.39       66.70     18.83 o
   1   8  20       13.57       20.13     10.42 o
   1   0  21      568.90      617.98     20.18 o
   2   0  21       23.02       15.38      8.38 o
   3   0  21       47.93       48.57      9.10 o
   4   0  21      134.44      144.90     15.14 o
   5   0  21       43.63       52.03     11.43 o
   0   1  21      269.69      233.83     22.45 o
   1   1  21      295.13      297.47     11.25 o
   2   1  21       70.38       68.32      6.38 o
   3   1  21       31.07       23.23      5.56 o
   4   1  21        4.30        6.21      4.87 o
   5   1  21       81.45       78.00      8.46 o
   0   2  21      453.08      496.86     24.75 o
   1   2  21      545.35      490.04     15.81 o
   2   2  21      197.94      201.84     10.25 o
   3   2  21      133.05      126.47      9.09 o
   4   2  21      100.09       99.92      8.96 o
   5   2  21        2.83       11.42      5.75 o
   0   3  21      504.84      493.67     31.60 o
   1   3  21      283.45      250.00     13.75 o
   2   3  21      162.37      176.12     15.56 o
   3   3  21      213.03      205.41     20.05 o
   4   3  21       18.14        9.86      5.80 o
   5   3  21      201.72      221.35     12.46 o
   0   4  21        1.53        0.51      9.44 o
   1   4  21       72.32       81.87     10.27 o
   2   4  21        2.29        0.03      5.41 o
   3   4  21        1.37       11.02      6.41 o
   4   4  21        1.03        2.62      5.21 o
   0   5  21       36.23       46.89     13.87 o
   1   5  21       37.45       44.18     10.02 o
   2   5  21       34.21       32.14      7.90 o
   3   5  21       71.20       71.05     10.34 o
   4   5  21        6.50        9.71      5.98 o
   0   6  21       62.34       44.88     15.82 o
   1   6  21       11.82        5.57     10.17 o
   2   6  21       16.06       -3.06     10.52 o
   3   6  21        1.35        9.19     11.76 o
   0   7  21       35.10       21.40     14.69 o
   1   7  21       20.63       24.43     10.26 o
   2   7  21      104.34      105.76     14.50 o
   0   0  22      178.91      195.27     18.26 o
   1   0  22       61.13       70.63     11.39 o
   2   0  22        0.10        0.36      4.81 o
   3   0  22        0.15       -0.32      5.56 o
   4   0  22       48.52       44.29     10.35 o
   5   0  22      130.72      126.68     15.40 o
   0   1  22      141.65      136.22     11.76 o
   1   1  22       93.36      107.14     11.40 o
   2   1  22       30.85       25.03      5.24 o
   3   1  22      132.86      129.88      9.23 o
   4   1  22       43.66       35.69      7.00 o
   5   1  22        5.30       11.45      5.93 o
   0   2  22       43.66       36.90     22.12 o
   1   2  22       16.62        8.08      5.20 o
   2   2  22        5.72        2.94      4.88 o
   3   2  22      129.35      139.51      9.73 o
   4   2  22      142.01      129.87      9.92 o
   5   2  22      183.71      213.90     12.41 o
   0   3  22      405.52      357.02     23.01 o
   1   3  22      387.44      420.14     17.59 o
   2   3  22       62.32       57.30      7.67 o
   3   3  22       31.55       32.38      7.26 o
   4   3  22       47.57       20.51      7.55 o
   0   4  22      142.70      165.28     17.83 o
   1   4  22       10.13       -3.55      6.07 o
   2   4  22        4.23        8.27      6.09 o
   3   4  22       28.66       39.17      8.38 o
   4   4  22       35.91       35.53      7.25 o
   0   5  22      220.21      212.65     31.16 o
   1   5  22       44.09       41.96     13.53 o
   2   5  22      187.87      175.25     13.10 o
   3   5  22        9.22        4.02      6.80 o
   0   6  22       38.16       38.18     14.66 o
   1   6  22        8.05       -1.09      8.54 o
   2   6  22       18.10       17.42     10.81 o
   3   6  22       45.98       53.03     12.00 o
   0   7  22       10.55       26.28     14.91 o
   1   7  22      160.22      184.78     18.03 o
   1   0  23        0.07        0.66      4.92 o
   2   0  23        3.65        4.27      5.46 o
   3   0  23       34.71       53.45      9.97 o
   4   0  23       56.28       57.22     13.52 o
   0   1  23       43.68       41.95      8.44 o
   1   1  23       32.98       30.40      5.66 o
   2   1  23      266.40      253.42     11.11 o
   3   1  23       13.64       18.33      5.67 o
   4   1  23       45.59       54.51      7.39 o
   0   2  23       21.51       19.83      8.78 o
   1   2  23      214.31      214.90     11.84 o
   2   2  23       27.47       29.91      7.16 o
   3   2  23       29.84       27.03      6.24 o
   4   2  23       78.21       94.95      9.16 o
   0   3  23       22.04       32.31     10.67 o
   1   3  23       57.05       54.44      7.56 o
   2   3  23       89.74       86.57      9.14 o
   3   3  23       80.08       79.83      8.45 o
   4   3  23       49.60       43.45      8.33 o
   0   4  23        1.83       -3.10      8.08 o
   1   4  23      125.87      125.25     12.61 o
   2   4  23       20.99       31.69      7.57 o
   3   4  23       32.25       36.17      7.96 o
   0   5  23       28.32       29.14     12.74 o
   1   5  23       65.40       61.76     10.69 o
   2   5  23       37.59       47.49      9.66 o
   3   5  23      100.56      111.54     13.34 o
   0   6  23       62.77       75.91     31.79 o
   1   6  23       44.18       41.15     13.04 o
   2   6  23       28.80       28.78     10.79 o
   0   0  24      260.86      273.09     37.05 o
   1   0  24      208.97      198.55     18.98 o
   2   0  24       15.77       21.61      8.13 o
   3   0  24      294.92      287.20     31.56 o
   4   0  24      139.04      132.78     16.25 o
   0   1  24        0.13        9.13      6.83 o
   1   1  24       39.53       43.87      7.05 o
   2   1  24      138.64      123.48      8.09 o
   3   1  24       27.79       25.83      6.17 o
   4   1  24       66.40       68.33      8.02 o
   0   2  24      157.06      120.93     15.26 o
   1   2  24       21.87       22.96      6.13 o
   2   2  24      277.10      281.72     13.92 o
   3   2  24      102.89       89.47      9.53 o
   4   2  24       35.24       24.80      7.44 o
   0   3  24      111.91      112.15     15.79 o
   1   3  24       94.67      102.28      9.65 o
   2   3  24       30.52       40.57      7.56 o
   3   3  24      174.29      178.43     11.90 o
   0   4  24       35.46       49.05     12.70 o
   1   4  24      138.55      147.75     11.75 o
   2   4  24       17.23       21.66     12.08 o
   3   4  24       13.48        9.25      8.23 o
   0   5  24      123.22      126.27     17.26 o
   1   5  24       76.59       66.48     12.09 o
   2   5  24       88.01       86.07     11.75 o
   0   6  24        8.47       25.03     14.59 o
   1   6  24      231.81      306.92     20.02 o
   1   0  25      410.95      415.31     25.81 o
   2   0  25        0.24        6.77      7.35 o
   3   0  25        4.68       11.27      8.91 o
   4   0  25        2.54        6.36     12.94 o
   0   1  25        9.72        8.76      8.92 o
   1   1  25       60.60       53.83     10.42 o
   2   1  25      181.90      188.51     12.11 o
   3   1  25       31.19       21.38      7.54 o
   0   2  25      521.63      504.73     22.39 o
   1   2  25       28.89       28.55      7.63 o
   2   2  25       47.49       41.43      7.48 o
   3   2  25       95.92       95.65     10.07 o
   0   3  25       17.62       10.24     10.43 o
   1   3  25       78.31       71.93     16.62 o
   2   3  25       70.45       69.62      9.60 o
   3   3  25        2.58        7.20      5.80 o
   0   4  25      100.40       92.21     15.72 o
   1   4  25      237.17      220.64     15.85 o
   2   4  25       52.63       58.62     10.63 o
   0   5  25        5.29        4.82     12.08 o
   1   5  25       97.58      112.82     13.56 o
   0   0  26      135.00       85.07     24.81 o
   1   0  26        1.86        9.33      9.58 o
   2   0  26        5.45       -8.80      6.72 o
   3   0  26        0.13       -3.14      7.96 o
   0   1  26        1.28        8.00      9.30 o
   1   1  26       63.52       75.27     10.82 o
   2   1  26       36.11       36.42      7.98 o
   3   1  26       17.28       17.08      7.46 o
   0   2  26        0.00       -6.74     12.93 o
   1   2  26      148.88      147.73     13.05 o
   2   2  26       11.88       22.95      8.43 o
   3   2  26       10.54        8.49      7.17 o
   0   3  26       46.92       46.79     13.42 o
   1   3  26       26.85       24.52      8.15 o
   2   3  26        9.47        0.80      8.48 o
   0   4  26       33.98       42.19     12.51 o
   1   4  26        0.38       -1.11      6.43 o
   1   0  27       35.38       56.70     13.81 o
   2   0  27       18.40       19.46     12.88 o
   0   1  27        4.90       -5.28      9.47 o
   1   1  27      103.76      110.48     11.97 o
   2   1  27       62.90       70.24     10.30 o
   0   2  27      148.87      157.09     19.42 o
   1   2  27        8.81       10.46      7.47 o
   2   2  27        6.54        5.57      7.83 o
   0   3  27      170.67      188.12     21.02 o
   1   3  27        7.07       15.46      7.86 o
   0   0  28      170.62      160.95     25.08 o
   1   0  28        8.56       17.81     13.64 o
   0   1  28       61.06       59.80     16.59 o
   1   1  28       48.00       50.42      9.15 o
   0   2  28        0.24       -7.54      9.81 o
 
